# Supplementary material for: IBtkα Activates the β-Catenin-Dependent Transcription of MYC through Ubiquitylation and Proteasomal Degradation of GSK3β in Cancerous B Cells
Source: Int J Mol Sci. 2022 Feb 12;23(4):2044. doi: 10.3390/ijms23042044 (PMC8875111; doi:10.3390/ijms23042044)
Supplement: Supplementary file 1 [file ijms-23-02044-s001.zip]

Archive with 1 entries (1 files):
- ijms-1571511-supplementary.pdf
